# Supplementary material for: Colorado Burden of Disease, Injuries and Risk Factors, 1990–2019: A Sub-Analysis of the Global Burden of Disease Study
Source: Int J Environ Res Public Health. 2021 Dec 28;19(1):288. doi: 10.3390/ijerph19010288 (PMC8744865; doi:10.3390/ijerph19010288)
Supplement: Supplementary file 1 [file ijerph-19-00288-s001.zip]

Archive with 1 entries (1 files):
- ijerph-1294865-supplementary.pdf
